# Supplementary material for: Functionally annotated electrophysiological neuromarkers of healthy ageing and memory function
Source: Hum Brain Mapp. 2024 Apr 23;45(6):e26687. doi: 10.1002/hbm.26687 (PMC11036379; doi:10.1002/hbm.26687)
Supplement: Supplementary file 7 — TABLE S1. Participant demographics. The table summarises the number of participants divided into sexes and the nine age groups in the final sample after data cleaning. [file HBM-45-e26687-s003.xlsx]

## Sheet: Munka1
	22.5	27.5	32.5	37.5	57.5	62.5	67.5	72.5	77.5	total
female	19	11	3	0	1	3	13	5	2	57
male	39	36	3	1	2	9	6	8	2	106
total	58	47	6	1	3	12	19	13	4	163
