# Supplementary material for: Functionally annotated electrophysiological neuromarkers of healthy ageing and memory function
Source: Hum Brain Mapp. 2024 Apr 23;45(6):e26687. doi: 10.1002/hbm.26687 (PMC11036379; doi:10.1002/hbm.26687)
Supplement: Supplementary file 8 — TABLE S2. Memory performance. The table summarises the associative (AM), episodic (EM), and working memory (WM) performance of the “young” and the “older” participants. [file HBM-45-e26687-s008.xlsx]

## Sheet: age groups
	22.5		27.5		32.5		37.5		57.5		62.5		67.5		72.5		77.5
	mean	SD	mean	SD	mean	SD	mean	SD	mean	SD	mean	SD	mean	SD	mean	SD	mean	SD
AM	0.21999	0.88583	0.29293	0.91292	0.37929	0.80426	0.50903	0	-0.13967	0.97951	-1.2907	1.1132	-0.36215	0.75531	-0.29958	0.81332	-0.26941	0.54827
EM	0.26507	0.94842	0.32691	0.82991	0.32464	0.71288	0.07943	0	-0.60074	0.79689	-1.3317	1.0607	-0.54495	0.74264	-0.61398	0.85008	-0.30616	0.14125
WM	0.86552	0.14155	0.80851	0.21383	0.73333	0.17385	1	0	0.62222	0.33555	0.64444	0.26868	0.51228	0.383	0.54872	0.35293	0.6	0.50772

## Sheet: y o
	young	older
	mean ± SD	mean ± SD
AM	0.2617 ± 0.8832	-0.5443 ± 0.9332
EM	0.2926 ± 0.8784	-0.7322 ± 0.8746
WM	0.8357 ± 0.1794	0.566 ± 0.3486
